# Supplementary material for: Impact of the Technical Snow Production Process on Bacterial Community Composition, Antibacterial Resistance Genes, and Antibiotic Input—A Dual Effect of the Inevitable
Source: Int J Mol Sci. 2025 Mar 19;26(6):2771. doi: 10.3390/ijms26062771 (PMC11942910; doi:10.3390/ijms26062771)
Supplement: Supplementary file 1 [file ijms-26-02771-s001.zip › Supplementary materials/Supplementary tabe S3_PCA variables.xlsx]

## Sheet: Arkusz1
	PC 1	PC 2	PC 3
TBX	-0.458	0.397	0.784
BP	-0.466	0.404	0.777
SS	-0.458	0.397	0.784
SB	-0.666	0.235	-0.678
sum of genes	-0.684	0.257	-0.101
cefoxitin	0.297	0.194	-0.06
ciprofloxacin	-0.689	0.235	-0.646
enrofloxacin	-0.199	-0.298	-0.049
erythromycin	-0.867	0.069	0.287
clindamycin	-0.867	0.341	0.294
linezolid	-0.294	-0.291	0.111
ofloxacin	-0.84	0.474	0.159
sulfamethoxazole	-0.617	0.45	0.626
trimethoprim	-0.741	0.477	0.435
vancomycin	-0.457	0.397	0.784
tylosin	-0.209	-0.38	-0.045
Deinococcus	0.417	0.24	-0.059
Truepera	0.58	0.384	-0.152
{UF} DS-100	0.373	0.265	-0.11
{UG} Ellin6075	0.53	0.363	-0.155
{UF} CCU21	0.57	0.372	-0.141
{UF} Iii1-15	0.476	0.293	-0.085
{UG} Acidobacteriaceae	0.507	0.36	-0.163
Geothrix	0.26	0.2	-0.091
{UF} Solibacterales	0.46	0.341	-0.154
{UG} PAUC26f	0.451	0.334	-0.15
{UF} Acidimicrobiales	0.619	0.428	-0.178
{UG} C111	0.229	0.157	-0.052
Salana	0.576	0.398	-0.158
Brevibacterium	0.499	0.4	-0.141
{UG} Cellulomonadaceae	0.294	0.198	-0.065
Corynebacterium	0.495	0.162	-0.136
Dietzia	0.18	0.277	-0.033
Blastococcus	0.376	0.286	-0.131
{UG} Microbacteriaceae	0.046	-0.33	0.065
Leucobacter	0.386	0.304	-0.157
Salinibacterium	0.458	0.335	-0.158
Kocuria	0.117	0.284	-0.228
Sporocytophaga	0.225	0.156	-0.051
Escherichia	-0.019	-0.751	0.168
{UG} Streptococcaceae	0.025	-0.283	0.051
Flavobacterium	-0.323	-0.305	-0.163
Propionibacterium	-0.04	-0.844	0.162
{UG} Neisseriaceae	-0.055	-0.87	0.153
{UG} Legionellaceae	-0.08	-0.901	0.135
Staphylococcus	-0.101	-0.777	0.105
Streptococcus	-0.499	-0.566	-0.186
Amycolatopsis	-0.063	-0.854	0.139
{UG} Enterobacteriaceae	-0.015	-0.765	0.168
{UG} Micrococcaceae	-0.098	-0.816	0.074
{UG} Bacillaceae	-0.039	-0.776	0.159
{UG} Carnobacteriaceae	-0.224	-0.593	-0.016
{UF} Clostridiales	-0.223	-0.664	0.001
Methylobacterium	-0.23	-0.162	0.524
Sphingobacterium	-0.049	-0.775	0.105
{UG} Campylobacteraceae	-0.2	-0.715	0.018
Arcobacter	-0.62	-0.453	-0.404
{UF} Fusobacteriales	-0.208	-0.62	-0.014
Rhodococcus	-0.596	0.458	0.634
Aurantimicrobium	-0.841	0.384	-0.298
Arthrobacter	-0.779	0.329	-0.482
Glutamicibacter	-0.535	0.424	0.716
Nesterenkonia	-0.671	-0.254	-0.522
Pseudarthrobacter	-0.623	0.452	0.619
Atopococcus	-0.754	0.29	-0.541
Carnobacterium	-0.718	0.188	-0.648
Lactococcus	-0.738	0.2	-0.612
Blautia	-0.721	0.194	-0.64
Hypnocyclicus	-0.691	0.236	-0.645
Hydrogenophaga	-0.69	0.242	-0.642
Rhodoferax	-0.617	-0.209	-0.451
Acinetobacter	-0.794	0.053	-0.584
Pseudomonas	-0.542	0.285	0.759
