# Supplementary material for: Impact of the Technical Snow Production Process on Bacterial Community Composition, Antibacterial Resistance Genes, and Antibiotic Input—A Dual Effect of the Inevitable
Source: Int J Mol Sci. 2025 Mar 19;26(6):2771. doi: 10.3390/ijms26062771 (PMC11942910; doi:10.3390/ijms26062771)
Supplement: Supplementary file 1 [file ijms-26-02771-s001.zip › Supplementary materials/Supplementary Table S1_detailed parameters.xlsx]

## Sheet: genes and bacteria
code	TEM	CTX-M	OXA1	CTX-M3	SHV	mecA	ereA	ermB	msrA	msrB	mphA	lnuA	strA	dfrA12	tetK	sul III	TBX	BP	SS	SB
BDZ_W	1	0	0	0	0	0	1	1	0	0	0	0	1	0	1	0	346000	23000	32000	0
BDZ_S	1	1	0	1	0	0	0	1	0	0	0	0	1	0	1	0	390	370	11	700
BDZ_W	1	0	0	0	0	0	1	1	0	0	0	0	1	0	1	0	330000	3000	137	924
BDZ_S	1	0	0	0	0	0	1	1	0	0	0	0	1	0	1	0	68	200	0	90
BDZ_W	1	1	0	0	0	0	1	1	0	0	0	0	1	0	0	1	56200	1	217	820000
BDZ_S	1	0	0	0	0	0	1	1	0	0	0	0	1	0	0	0	0	0	0	67
R_W	0	0	0	0	0	0	0	0	0	0	0	0	1	0	0	0	200	55	33	62
R_S	0	0	0	0	0	0	0	0	0	0	0	0	1	0	0	0	33	20	12	22
R_W	1	0	0	0	0	0	0	0	0	0	0	0	1	0	0	0	378	900	84	43
R_S	1	0	0	0	0	1	0	0	0	0	0	0	0	0	0	0	177	60	3	38
R_W	1	1	0	0	0	0	1	0	0	0	0	0	1	0	1	1	316	30	51	29
R_S	1	0	0	0	0	0	0	0	0	0	0	0	0	0	1	0	51	617	0	17
B3_W	0	0	0	0	0	0	0	0	0	0	0	0	0	0	0	0	0	3	0	1
B3_S	0	0	0	0	0	0	0	0	0	0	0	0	0	0	0	0	0	3	0	0
B3_W	1	0	0	0	0	0	0	0	0	0	0	0	0	0	1	0	237	0	0	6
B3_S	1	1	0	0	0	0	0	0	0	0	0	0	0	0	1	0	0	0	0	0
BDF_W	1	0	0	0	0	0	0	0	0	0	0	0	0	0	0	0	0	0	1	3
BDF_R	0	0	0	0	0	0	0	0	0	0	0	0	0	0	0	0	0	0	0	1
BDF_S	0	0	0	0	0	0	0	0	0	0	0	0	1	0	1	0	0	10	1	13
BDF_W	0	0	0	0	0	0	0	0	0	0	0	0	0	0	1	0	1	0	0	4
BDF_R	0	1	0	0	0	0	0	0	0	0	0	0	0	0	1	0	0	700	0	9
BDF_S	0	0	0	0	0	0	0	0	0	0	0	0	0	0	0	0	1	0	0	0
B1_W	1	0	0	0	0	0	0	0	0	0	0	0	0	0	1	0	138	0	0	0
B1_S	0	0	0	0	0	0	0	0	0	0	0	0	0	0	1	0	0	29	0	0
B1_W	0	1	0	0	0	0	0	1	0	0	0	0	1	0	1	0	69	0	0	115
B1_R	0	0	0	0	0	0	0	0	0	0	0	0	1	0	1	0	17	0	0	22
B1_S	0	0	0	0	0	0	0	0	0	0	0	0	0	0	0	0	0	0	0	0
B2_S	0	0	0	0	0	0	0	0	0	0	0	0	0	0	1	0	0	30	0	31
B2_W	0	1	0	0	0	0	1	1	0	0	0	0	1	0	0	0	350	0	0	168
B2_R	0	0	0	0	0	0	0	0	0	0	0	0	1	0	1	0	11	0	0	4
B2_S	0	0	0	0	0	0	0	0	0	0	0	0	0	0	0	0	0	0	0	2

## Sheet: NGS reads_genus
Genus (Aggregated)	Taxonomy	BDF_W	BDF_R	BDF_S	B1_W	B1_R	B1_S	R_W	R_S	B3_W	B3_S	BDZ_W	BDZ_S
Deinococcus	Bacteria; [Thermi]; Deinococci; Deinococcales; Deinococcaceae; Deinococcus	25307	32043	1073	697	3778	33073	0	11	0	0	0	0
Truepera	Bacteria; [Thermi]; Deinococci; Deinococcales; Trueperaceae; Truepera	2135	1779	96	261	3260	5185	0	0	0	0	0	0
{Unknown Family} DS-100	Bacteria; Acidobacteria; [Chloracidobacteria]; DS-100	2	0	7	1975	219	1905	0	0	0	0	0	0
{Unknown Genus} Ellin6075	Bacteria; Acidobacteria; [Chloracidobacteria]; RB41; Ellin6075	383	87	60	64	1059	1200	0	0	0	0	0	0
{Unknown Family} CCU21	Bacteria; Acidobacteria; Acidobacteria-6; CCU21	146	5	152	32	217	692	0	0	0	0	0	0
{Unknown Family} Iii1-15	Bacteria; Acidobacteria; Acidobacteria-6; Iii1-15	188	1155	410	12	152	665	0	4	2	0	0	0
{Unknown Genus} Acidobacteriaceae	Bacteria; Acidobacteria; Acidobacteriia; Acidobacteriales; Acidobacteriaceae	132	95	68	235	1263	657	0	0	0	0	0	0
Geothrix	Bacteria; Acidobacteria; Holophagae; Holophagales; Holophagaceae; Geothrix	3	19	57	10117	351	423	0	0	0	0	0	0
{Unknown Family} Solibacterales	Bacteria; Acidobacteria; Solibacteres; Solibacterales	44	460	237	3277	1425	415	0	0	2	0	0	0
{Unknown Genus} PAUC26f	Bacteria; Acidobacteria; Solibacteres; Solibacterales; PAUC26f	13	274	189	2046	765	350	0	0	0	0	0	0
{Unknown Family} Acidimicrobiales	Bacteria; Actinobacteria; Acidimicrobiia; Acidimicrobiales	65	55	810	349	405	350	0	2	16	0	0	0
{Unknown Genus} C111	Bacteria; Actinobacteria; Acidimicrobiia; Acidimicrobiales; C111	11	1	21191	5	42	332	2	0	15	0	0	0
Salana	Bacteria; Actinobacteria; Actinobacteria; Actinomycetales; Beutenbergiaceae; Salana	5	864	158	227	421	196	0	0	0	0	0	0
Brevibacterium	Bacteria; Actinobacteria; Actinobacteria; Actinomycetales; Brevibacteriaceae; Brevibacterium	3	98	70	403	829	193	0	0	0	0	92	3
{Unknown Genus} Cellulomonadaceae	Bacteria; Actinobacteria; Actinobacteria; Actinomycetales; Cellulomonadaceae	93	35	1038	21	25	189	0	0	0	0	0	0
Corynebacterium	Bacteria; Actinobacteria; Actinobacteria; Actinomycetales; Corynebacteriaceae; Corynebacterium	58	49	21	735	1220	94	7	268	34	572	0	2
Dietzia	Bacteria; Actinobacteria; Actinobacteria; Actinomycetales; Dietziaceae; Dietzia	2	7	1162	116	40	84	0	0	0	0	197	61
Blastococcus	Bacteria; Actinobacteria; Actinobacteria; Actinomycetales; Geodermatophilaceae; Blastococcus	30	65	19	1451	390	81	0	0	0	0	5	3
{Unknown Genus} Microbacteriaceae	Bacteria; Actinobacteria; Actinobacteria; Actinomycetales; Microbacteriaceae	1021	166	24	3	50	41	74	381	4066	1601	0	0
Leucobacter	Bacteria; Actinobacteria; Actinobacteria; Actinomycetales; Microbacteriaceae; Leucobacter	1	58	10	87	930	29	8	12	9	55	51	40
Salinibacterium	Bacteria; Actinobacteria; Actinobacteria; Actinomycetales; Microbacteriaceae; Salinibacterium	14	22	9	148	578	22	0	0	0	0	0	0
Kocuria	Bacteria; Actinobacteria; Actinobacteria; Actinomycetales; Micrococcaceae; Kocuria	415	243	502	3	0	19	0	0	0	0	20	112
Sporocytophaga	Bacteria; Bacteroidetes; Cytophagia; Cytophagales; Cytophagaceae; Sporocytophaga	2	0	1910	0	0	3	0	0	0	0	0	0
Escherichia	Bacteria; Proteobacteria; Gammaproteobacteria; Enterobacteriales; Enterobacteriaceae; Escherichia	0	0	0	0	0	0	7	7648	3327	23087	59	46
{Unknown Genus} Streptococcaceae	Bacteria; Firmicutes; Bacilli; Lactobacillales; Streptococcaceae	0	0	0	0	0	0	23	253	2449	165	0	0
Flavobacterium	Bacteria; Bacteroidetes; Flavobacteriia; Flavobacteriales; Flavobacteriaceae; Flavobacterium	2	3	3	15	5	3	2089	819	1507	85	60	1912
Propionibacterium	Bacteria; Actinobacteria; Actinobacteria; Actinomycetales; Propionibacteriaceae; Propionibacterium	4	0	6	11	3	12	3	1625	468	2773	0	0
{Unknown Genus} Neisseriaceae	Bacteria; Proteobacteria; Betaproteobacteria; Neisseriales; Neisseriaceae	0	0	0	0	0	0	2	871	238	1091	0	0
{Unknown Genus} Legionellaceae	Bacteria; Proteobacteria; Gammaproteobacteria; Legionellales; Legionellaceae	0	0	0	0	0	2	16	551	221	514	0	0
Staphylococcus	Bacteria; Firmicutes; Bacilli; Bacillales; Staphylococcaceae; Staphylococcus	2	0	0	2	0	0	2	2301	184	865	52	12
Streptococcus	Bacteria; Firmicutes; Bacilli; Lactobacillales; Streptococcaceae; Streptococcus	2	0	0	0	0	0	4	370	121	829	102	333
Amycolatopsis	Bacteria; Actinobacteria; Actinobacteria; Actinomycetales; Pseudonocardiaceae; Amycolatopsis	3	1	17	2	0	9	0	656	94	640	0	0
{Unknown Genus} Enterobacteriaceae	Bacteria; Proteobacteria; Gammaproteobacteria; Enterobacteriales; Enterobacteriaceae	0	0	2	0	0	15	0	223	87	620	0	0
{Unknown Genus} Micrococcaceae	Bacteria; Actinobacteria; Actinobacteria; Actinomycetales; Micrococcaceae	32	8	21	23	6	21	18	550	59	145	0	0
{Unknown Genus} Bacillaceae	Bacteria; Firmicutes; Bacilli; Bacillales; Bacillaceae	4	0	0	0	0	0	0	284	30	611	0	0
{Unknown Genus} Carnobacteriaceae	Bacteria; Firmicutes; Bacilli; Lactobacillales; Carnobacteriaceae	2	0	2	0	0	0	229	871	20	0	0	0
{Unknown Family} Clostridiales	Bacteria; Firmicutes; Clostridia; Clostridiales	2	0	0	0	0	0	114	520	3	105	0	0
Methylobacterium	Bacteria; Proteobacteria; Alphaproteobacteria; Rhizobiales; Methylobacteriaceae; Methylobacterium	0	0	0	0	0	2	1	0	2	934	624	7
Sphingobacterium	Bacteria; Bacteroidetes; Sphingobacteriia; Sphingobacteriales; Sphingobacteriaceae; Sphingobacterium	10	8	8	43	21	2	0	634	0	452	0	0
{Unknown Genus} Campylobacteraceae	Bacteria; Proteobacteria; Epsilonproteobacteria; Campylobacterales; Campylobacteraceae	0	0	2	2	0	2	172	1527	0	0	0	0
Arcobacter	Bacteria; Proteobacteria; Epsilonproteobacteria; Campylobacterales; Campylobacteraceae; Arcobacter	0	0	0	0	4	0	95	756	0	0	4	538
{Unknown Family} Fusobacteriales	Bacteria; Fusobacteria; Fusobacteriia; Fusobacteriales	0	20	4	5	22	8	132	612	0	0	0	0
Rhodococcus	Bacteria; Actinobacteria; Actinobacteria; Corynebacteriales; Nocardiaceae; Rhodococcus	20	11	15	16	365	15	18	30	1	54	18962	1849
Aurantimicrobium	Bacteria; Actinobacteria; Actinobacteria; Micrococcales; Microbacteriaceae; Aurantimicrobium	0	0	0	0	0	0	0	0	0	0	1505	1535
Arthrobacter	Bacteria; Actinobacteria; Actinobacteria; Micrococcales; Micrococcaceae; Arthrobacter	6	0	64	22	10	21	3	2	2	7	576	1143
Glutamicibacter	Bacteria; Actinobacteria; Actinobacteria; Micrococcales; Micrococcaceae; Glutamicibacter	0	0	0	0	0	0	0	0	0	0	1030	49
Nesterenkonia	Bacteria; Actinobacteria; Actinobacteria; Micrococcales; Micrococcaceae; Nesterenkonia	0	0	0	0	0	0	0	303	109	331	0	502
Pseudarthrobacter	Bacteria; Actinobacteria; Actinobacteria; Micrococcales; Micrococcaceae; Pseudarthrobacter	0	0	0	0	0	0	0	0	0	0	5446	586
Atopococcus	Bacteria; Firmicutes; Bacilli; Lactobacillales; Carnobacteriaceae; Atopococcus	0	0	0	0	0	0	0	0	0	0	687	2190
Carnobacterium	Bacteria; Firmicutes; Bacilli; Lactobacillales; Carnobacteriaceae; Carnobacterium	2	0	2	0	0	0	14	0	45	0	12	593
Lactococcus	Bacteria; Firmicutes; Bacilli; Lactobacillales; Streptococcaceae; Lactococcus	2	0	0	0	0	0	11	94	2	0	128	1069
Blautia	Bacteria; Firmicutes; Clostridia; Clostridiales; Lachnospiraceae; Blautia	2	0	0	0	0	0	11	52	0	0	32	824
Hypnocyclicus	Bacteria; Fusobacteria; Fusobacteriia; Fusobacteriales; Leptotrichiaceae; Hypnocyclicus	0	0	0	0	0	0	0	0	0	0	5	882
Hydrogenophaga	Bacteria; Proteobacteria; Gammaproteobacteria; Betaproteobacteriales; Burkholderiaceae; Hydrogenophaga	0	0	100	0	0	0	0	15	0	0	43	1550
Rhodoferax	Bacteria; Proteobacteria; Gammaproteobacteria; Betaproteobacteriales; Burkholderiaceae; Rhodoferax	0	0	62	14	4	23	320	372	275	0	16	1202
Acinetobacter	Bacteria; Proteobacteria; Gammaproteobacteria; Pseudomonadales; Moraxellaceae; Acinetobacter	0	0	2	0	0	4	70	132	12	56	139	815
Pseudomonas	Bacteria; Proteobacteria; Gammaproteobacteria; Pseudomonadales; Pseudomonadaceae; Pseudomonas	0	0	2	0	0	2	263	367	212	261	11808	218

## Sheet: NGS RA_genus
ID	BDF_W	BDF_R	BDF_S	B1_W	B1_R	B1_S	R_W	R_S	B3_W	B3_S	BDZ_W	BDZ_S
Deinococcus	83.8869	85.1505	3.62684	3.10897	21.1546	71.3718	0	0.0475861	0	0	0	0
Truepera	7.07704	4.72749	0.324489	1.16419	18.2541	11.1893	0	0	0	0	0	0
{Unknown Family} DS-100	0.00662954	0	0.0236606	8.80949	1.22627	4.11101	0	0	0	0	0	0
{Unknown Genus} Ellin6075	1.26956	0.231192	0.202805	0.285472	5.92978	2.58961	0	0	0	0	0	0
{Unknown Family} CCU21	0.483957	0.0132869	0.513774	0.142736	1.21507	1.49334	0	0	0	0	0	0
{Unknown Family} Iii1-15	0.623177	3.06928	1.38584	0.053526	0.851111	1.43508	0	0.017304	0.0146929	0	0	0
{Unknown Genus} Acidobacteriaceae	0.43755	0.252451	0.229846	1.04822	7.07206	1.41781	0	0	0	0	0	0
Geothrix	0.00994431	0.0504903	0.192665	45.1269	1.9654	0.912838	0	0	0	0	0	0
{Unknown Family} Solibacterales	0.14585	1.2224	0.801082	14.6171	7.97917	0.895574	0	0	0.0146929	0	0	0
{Unknown Genus} PAUC26f	0.043092	0.728123	0.638837	9.12619	4.28355	0.755303	0	0	0	0	0	0
{Unknown Family} Acidimicrobiales	0.21546	0.146156	2.73787	1.55672	2.26776	0.755303	0	0.00865202	0.117543	0	0	0
{Unknown Genus} C111	0.0364625	0.00265738	71.6275	0.0223025	0.235176	0.716459	0.0539374	0	0.110197	0	0	0
Salana	0.0165739	2.29598	0.534054	1.01253	2.35735	0.42297	0	0	0	0	0	0
Brevibacterium	0.00994431	0.260424	0.236606	1.79758	4.64192	0.416496	0	0	0	0	0.220862	0.0165966
{Unknown Genus} Cellulomonadaceae	0.308274	0.0930084	3.50853	0.0936705	0.139985	0.407864	0	0	0	0	0	0
Corynebacterium	0.192257	0.130212	0.0709819	3.27847	6.83129	0.202853	0.188781	1.15937	0.24978	1.5954	0	0.0110644
Dietzia	0.00662954	0.0186017	3.92767	0.517418	0.223977	0.181273	0	0	0	0	0.472932	0.337464
Blastococcus	0.0994431	0.17273	0.0642217	6.47219	2.18377	0.174799	0	0	0	0	0.0120034	0.0165966
{Unknown Genus} Microbacteriaceae	3.38438	0.441126	0.0811222	0.0133815	0.279971	0.0884784	1.99569	1.64821	29.8707	4.46546	0	0
Leucobacter	0.00331477	0.154128	0.0338009	0.388064	5.20746	0.0625823	0.21575	0.0519121	0.0661181	0.153404	0.122434	0.221288
Salinibacterium	0.0464068	0.0584624	0.0304208	0.660154	3.23646	0.0474762	0	0	0	0	0	0
Kocuria	1.37563	0.645744	1.69681	0.0133815	0	0.0410022	0	0	0	0	0.0480134	0.619606
Sporocytophaga	0.00662954	0	6.45597	0	0	0.00647403	0	0	0	0	0	0
Escherichia	0	0	0	0	0	0	0.188781	33.0853	24.4417	64.3935	0.14164	0.254481
{Unknown Genus} Streptococcaceae	0	0	0	0	0	0	0.62028	1.09448	17.9915	0.460213	0	0
Flavobacterium	0.00662954	0.00797215	0.0101403	0.0669075	0.0279971	0.00647403	56.3376	3.543	11.0711	0.237079	0.14404	10.5776
Propionibacterium	0.0132591	0	0.0202805	0.0490655	0.0167983	0.0258961	0.0809061	7.02976	3.43814	7.73436	0	0
{Unknown Genus} Neisseriaceae	0	0	0	0	0	0	0.0539374	3.76795	1.74846	3.04298	0	0
{Unknown Genus} Legionellaceae	0	0	0	0	0	0.00431602	0.431499	2.38363	1.62357	1.43363	0	0
Staphylococcus	0.00662954	0	0	0.008921	0	0	0.0539374	9.95414	1.35175	2.41263	0.124835	0.0663864
Streptococcus	0.00662954	0	0	0	0	0	0.107875	1.60062	0.888922	2.31222	0.244869	1.84222
Amycolatopsis	0.00994431	0.00265738	0.0574616	0.008921	0	0.0194221	0	2.83786	0.690567	1.78507	0	0
{Unknown Genus} Enterobacteriaceae	0	0	0.00676018	0	0	0.0323701	0	0.9647	0.639142	1.72928	0	0
{Unknown Genus} Micrococcaceae	0.106073	0.0212591	0.0709819	0.102592	0.0335965	0.0453182	0.485437	2.3793	0.433441	0.404429	0	0
{Unknown Genus} Bacillaceae	0.0132591	0	0	0	0	0	0	1.22859	0.220394	1.70418	0	0
{Unknown Genus} Carnobacteriaceae	0.00662954	0	0.00676018	0	0	0	6.17584	3.76795	0.146929	0	0	0
{Unknown Family} Clostridiales	0.00662954	0	0	0	0	0	3.07443	2.24952	0.0220394	0.292863	0	0
Methylobacterium	0	0	0	0	0	0.00431602	0.0269687	0	0.0146929	2.60508	1.49802	0.0387254
Sphingobacterium	0.0331477	0.0212591	0.0270407	0.191802	0.117588	0.00431602	0	2.74269	0	1.2607	0	0
{Unknown Genus} Campylobacteraceae	0	0	0.00676018	0.008921	0	0.00431602	4.63862	6.60581	0	0	0	0
Arcobacter	0	0	0	0	0.0223977	0	2.56203	3.27046	0	0	0.00960269	2.97632
{Unknown Family} Fusobacteriales	0	0.0531477	0.0135204	0.0223025	0.123187	0.0172641	3.55987	2.64752	0	0	0	0
Rhodococcus	0.0662954	0.0292312	0.0507014	0.071368	2.04379	0.0323701	0.485437	0.12978	0.00734646	0.150615	45.5215	10.229
Aurantimicrobium	0	0	0	0	0	0	0	0	0	0	3.61301	8.49192
Arthrobacter	0.0198886	0	0.216326	0.098131	0.0559942	0.0453182	0.0809061	0.00865202	0.0146929	0.0195242	1.38279	6.3233
Glutamicibacter	0	0	0	0	0	0	0	0	0	0	2.47269	0.271078
Nesterenkonia	0	0	0	0	0	0	0	1.31078	0.800764	0.923214	0	2.77716
Pseudarthrobacter	0	0	0	0	0	0	0	0	0	0	13.0741	3.24187
Atopococcus	0	0	0	0	0	0	0	0	0	0	1.64926	12.1155
Carnobacterium	0.00662954	0	0.00676018	0	0	0	0.377562	0	0.330591	0	0.0288081	3.28059
Lactococcus	0.00662954	0	0	0	0	0	0.296656	0.406645	0.0146929	0	0.307286	5.91392
Blautia	0.00662954	0	0	0	0	0	0.296656	0.224952	0	0	0.0768215	4.55853
Hypnocyclicus	0	0	0	0	0	0	0	0	0	0	0.0120034	4.8794
Hydrogenophaga	0	0	0.338009	0	0	0	0	0.0648901	0	0	0.103229	8.57491
Rhodoferax	0	0	0.209566	0.062447	0.0223977	0.0496342	8.62999	1.60927	2.02028	0	0.0384108	6.6497
Acinetobacter	0	0	0.00676018	0	0	0.00863204	1.88781	0.571033	0.0881575	0.156193	0.333693	4.50874
Pseudomonas	0	0	0.00676018	0	0	0.00431602	7.09277	1.58764	1.55745	0.727973	28.3471	1.20602
