# Supplementary material for: Impact of the Technical Snow Production Process on Bacterial Community Composition, Antibacterial Resistance Genes, and Antibiotic Input—A Dual Effect of the Inevitable
Source: Int J Mol Sci. 2025 Mar 19;26(6):2771. doi: 10.3390/ijms26062771 (PMC11942910; doi:10.3390/ijms26062771)
Supplement: Supplementary file 1 [file ijms-26-02771-s001.zip › Supplementary materials/Supplementary Table S2_correlation coefficients.xlsx]

## Sheet: correlation_all parameters
	TBX	BP	SS	SB	sum of genes	cefoxitin	ciprofloxacin	enrofloxacin	erythromycin	cindamycin	linezolid	ofloxacin	sulfamethoxazole	trimethoprim	vancomycin	tylosin	Deinococcus	Truepera	{UF} DS-100	{UG} Ellin6075	{UF} CCU21	{UF} Iii1-15	{UG} Acidobacteriaceae	Geothrix	{UF} Solibacterales	{UG} PAUC26f	{UF} Acidimicrobiales	{UG} C111	Salana	Brevibacterium	{UG} Cellulomonadaceae	Corynebacterium	Dietzia	Blastococcus	{UG} Microbacteriaceae	Leucobacter	Salinibacterium	Kocuria	Sporocytophaga	Escherichia	{UG} Streptococcaceae	Flavobacterium	Propionibacterium	{UG} Neisseriaceae	{UG} Legionellaceae	Staphylococcus	Streptococcus	Amycolatopsis	{UG} Enterobacteriaceae
TBX	1	0.99948	0.999999	-0.122279	0.358534	-0.121432	-0.089883	-0.0918556	0.681791	0.784289	0.086572	0.717033	0.97203	0.890475	0.999999	-0.106944	-0.198886	-0.191158	-0.138698	-0.156109	-0.195042	-0.20662	-0.136952	-0.0977305	-0.148975	-0.148963	-0.208634	-0.0927404	-0.196876	-0.0957789	-0.120345	-0.179949	-0.000389364	-0.125111	-0.131826	-0.0932392	-0.115161	-0.169631	-0.0913114	-0.155532	-0.102992	-0.130123	-0.166592	-0.166533	-0.184789	-0.114381	-0.124116	-0.154882	-0.159887
BP	0.99948	1	0.99947	-0.111445	0.366671	-0.127741	-0.0782237	-0.0948603	0.684693	0.788798	0.082758	0.724789	0.974266	0.89532	0.99947	-0.110388	-0.186139	-0.19341	-0.146124	-0.163024	-0.204982	-0.186216	-0.142945	-0.103	-0.154353	-0.154391	-0.218175	-0.0975567	-0.182295	-0.101455	-0.125706	-0.188583	-0.00532858	-0.131031	-0.13782	-0.0976004	-0.12064	-0.164386	-0.0960561	-0.163075	-0.108072	-0.131864	-0.17448	-0.174338	-0.193248	-0.119961	-0.124076	-0.162034	-0.16759
SS	0.999999	0.99947	1	-0.12309	0.358308	-0.121395	-0.0907076	-0.0913096	0.681744	0.783974	0.0871489	0.716455	0.971835	0.890098	0.999999	-0.106358	-0.198837	-0.191157	-0.138865	-0.15612	-0.195032	-0.206569	-0.136994	-0.0979191	-0.149155	-0.149146	-0.208702	-0.0927127	-0.196924	-0.0958707	-0.120317	-0.179981	-0.000459345	-0.125303	-0.131733	-0.0932848	-0.115221	-0.169828	-0.0912842	-0.155338	-0.102922	-0.129722	-0.16632	-0.166228	-0.184403	-0.114036	-0.124395	-0.154559	-0.159681
SB	-0.122279	-0.111445	-0.12309	1	0.576076	-0.164401	0.98482	-0.0315755	0.374762	0.463784	-0.0729059	0.593828	0.110716	0.335979	-0.12335	-0.0412033	-0.244475	-0.211739	-0.0109866	-0.167415	-0.224451	-0.253057	-0.121741	0.0519556	-0.0133755	-0.0104997	-0.175101	-0.125307	-0.169238	-0.0905879	-0.155625	-0.114618	-0.0588254	0.0215125	-0.166877	-0.0592635	-0.0834665	0.0768903	-0.123616	-0.19251	-0.132323	0.130444	-0.199028	-0.196003	-0.206216	-0.130351	0.419569	-0.177858	-0.198512
sum of genes	0.358534	0.366671	0.358308	0.576076	1	-0.417025	0.491689	0.491602	0.778443	0.760175	0.53291	0.623443	0.471653	0.55826	0.357592	0.483655	-0.34594	-0.276724	0.0665857	-0.214053	-0.408912	-0.353956	-0.0987903	0.214927	0.146309	0.144215	-0.272616	-0.316762	-0.0925169	0.0135177	-0.368603	-0.0326063	-0.221359	0.191655	-0.360351	0.000783034	-0.0100502	-0.238353	-0.313448	-0.409999	-0.309346	0.52388	-0.375311	-0.348437	-0.294433	-0.152818	-0.00941342	-0.290851	-0.414574
cefoxitin	-0.121432	-0.127741	-0.121395	-0.164401	-0.417025	1	-0.121164	-0.129853	-0.268153	-0.250841	-0.173691	-0.179406	-0.14905	-0.168354	-0.121164	-0.14308	0.000433502	-0.0161559	-0.00393412	-0.00273075	0.373522	0.344646	-0.0653394	-0.117554	-0.121701	-0.0958163	0.656475	0.933297	-0.0236806	-0.107156	0.957951	-0.217332	0.917935	-0.148373	-0.171232	-0.147178	-0.137428	0.60921	0.930238	-0.209807	-0.136999	-0.177709	-0.218487	-0.22158	-0.245375	-0.170493	-0.28587	-0.184648	-0.202203
ciprofloxacin	-0.089883	-0.0782237	-0.0907076	0.98482	0.491689	-0.121164	1	-0.0974286	0.375218	0.469062	-0.13032	0.629769	0.146535	0.373151	-0.0909091	-0.107353	-0.198458	-0.190792	-0.1386	-0.155823	-0.194661	-0.206178	-0.136733	-0.0977325	-0.148871	-0.148862	-0.208305	-0.0925369	-0.196549	-0.142939	-0.120087	-0.17802	-0.0388783	-0.1243	-0.131581	-0.0719293	-0.115002	0.13144	-0.0911103	-0.153494	-0.10279	0.0730644	-0.166298	-0.166251	-0.184555	-0.120631	0.46256	-0.154629	-0.159582
enrofloxacin	-0.0918556	-0.0948603	-0.0913096	-0.0315755	0.491602	-0.129853	-0.0974286	1	0.360279	0.137682	0.978029	-0.140244	-0.114736	-0.130576	-0.0922777	0.992024	-0.212345	-0.2028	-0.148294	-0.16519	-0.207361	-0.22014	-0.144638	-0.10466	-0.158593	-0.158696	-0.221708	-0.0983345	-0.20921	-0.155227	-0.128624	-0.150937	-0.144032	-0.135534	-0.0584503	-0.0787203	-0.121373	-0.208712	-0.0976443	-0.134801	-0.0642867	0.966902	-0.12449	-0.114519	0.0186876	-0.0690006	-0.154595	-0.109696	-0.138005
erythromycin	0.681791	0.684693	0.681744	0.374762	0.778443	-0.268153	0.375218	0.360279	1	0.930967	0.492052	0.794153	0.765388	0.806299	0.681073	0.382755	-0.439058	-0.422251	-0.306743	-0.344858	-0.430812	-0.454144	-0.30261	-0.216296	-0.329474	-0.329453	-0.45997	-0.204386	-0.434991	-0.281429	-0.265771	-0.314759	-0.139091	-0.278121	-0.230772	-0.190561	-0.254516	-0.23839	-0.20164	-0.151644	-0.183369	0.392873	-0.077676	-0.0341792	0.0100774	0.14498	0.19643	0.022914	-0.147602
clindamycin	0.784289	0.788798	0.783974	0.463784	0.760175	-0.250841	0.469062	0.137682	0.930967	1	0.275597	0.939854	0.889422	0.94475	0.783566	0.127929	-0.408118	-0.388911	-0.186187	-0.317642	-0.394583	-0.424117	-0.267041	-0.0954191	-0.209	-0.206144	-0.380199	-0.191204	-0.371844	-0.215359	-0.245722	-0.288077	-0.0872151	-0.154991	-0.180144	-0.171077	-0.216313	-0.183604	-0.188623	-0.235715	-0.131693	0.199633	-0.224787	-0.20842	-0.186786	-0.101012	0.147859	-0.184598	-0.241429
linezolid	0.086572	0.082758	0.0871489	-0.0729059	0.53291	-0.173691	-0.13032	0.978029	0.492052	0.275597	1	-0.0240969	0.0547322	0.0206143	0.0861724	0.975024	-0.284439	-0.273505	-0.198687	-0.223375	-0.27905	-0.294356	-0.19601	-0.140102	-0.213313	-0.213397	-0.294694	-0.131663	-0.281757	-0.200262	-0.172148	-0.201172	-0.166896	-0.181737	0.000188949	-0.116357	-0.164858	-0.274314	-0.130609	-0.120768	0.00367254	0.951334	-0.0958643	-0.0746889	0.0737573	-0.0194544	-0.142658	-0.0736098	-0.123703
ofloxacin	0.717033	0.724789	0.716455	0.593828	0.623443	-0.179406	0.629769	-0.140244	0.794153	0.939854	-0.0240969	1	0.860681	0.955675	0.716315	-0.158956	-0.293855	-0.282505	-0.205224	-0.230725	-0.288232	-0.305285	-0.20246	-0.144712	-0.220432	-0.220419	-0.308436	-0.137019	-0.291028	-0.174724	-0.177812	-0.264931	-0.0274408	-0.184644	-0.194832	-0.123041	-0.170282	-0.0401719	-0.134906	-0.228634	-0.1522	-0.0507528	-0.246236	-0.246167	-0.273269	-0.173611	0.226999	-0.228957	-0.236291
sulfamethoxazole	0.97203	0.974266	0.971835	0.110716	0.471653	-0.14905	0.146535	-0.114736	0.765388	0.889422	0.0547322	0.860681	1	0.972435	0.971788	-0.13206	-0.244134	-0.234704	-0.1705	-0.191686	-0.239463	-0.25363	-0.168203	-0.120226	-0.183135	-0.183123	-0.256248	-0.113835	-0.241786	-0.128814	-0.147726	-0.220696	-0.00946202	-0.153665	-0.161866	-0.109543	-0.14147	-0.13731	-0.11208	-0.19055	-0.126448	-0.112522	-0.204572	-0.204515	-0.227031	-0.14202	-0.0141116	-0.190217	-0.19631
trimethoprim	0.890475	0.89532	0.890098	0.335979	0.55826	-0.168354	0.373151	-0.130576	0.806299	0.94475	0.0206143	0.955675	0.972435	1	0.890006	-0.149163	-0.275752	-0.265101	-0.192582	-0.216511	-0.270476	-0.286478	-0.189987	-0.135797	-0.206853	-0.20684	-0.289434	-0.128578	-0.2731	-0.154507	-0.166858	-0.248952	-0.0180387	-0.173421	-0.182829	-0.119694	-0.159792	-0.0977997	-0.126595	-0.214897	-0.142824	-0.0883115	-0.231066	-0.231001	-0.256434	-0.161634	0.0957982	-0.214852	-0.221735
vancomycin	0.999999	0.99947	0.999999	-0.12335	0.357592	-0.121164	-0.0909091	-0.0922777	0.681073	0.783566	0.0861724	0.716315	0.971788	0.890006	1	-0.107353	-0.198458	-0.190792	-0.1386	-0.155823	-0.194661	-0.206178	-0.136733	-0.0977325	-0.148871	-0.148862	-0.208305	-0.0925369	-0.196549	-0.0955999	-0.120087	-0.179736	-0.000255937	-0.125062	-0.131581	-0.0931293	-0.115002	-0.169573	-0.0911103	-0.155234	-0.10279	-0.1307	-0.166298	-0.166251	-0.184555	-0.114213	-0.124494	-0.154629	-0.159582
tylosin	-0.106944	-0.110388	-0.106358	-0.0412033	0.483655	-0.14308	-0.107353	0.992024	0.382755	0.127929	0.975024	-0.158956	-0.13206	-0.149163	-0.107353	1	-0.234278	-0.225303	-0.16367	-0.184008	-0.22987	-0.242432	-0.161465	-0.11541	-0.175799	-0.175788	-0.245482	-0.108452	-0.2321	-0.173336	-0.141809	-0.150475	-0.159525	-0.150033	-0.0696931	-0.0926944	-0.135803	-0.230103	-0.10759	-0.09075	-0.0713371	0.955212	-0.0498381	-0.0260534	0.107088	0.0524707	-0.107288	-0.00669596	-0.0894105
Deinococcus	-0.198886	-0.186139	-0.198837	-0.244475	-0.34594	0.000433502	-0.198458	-0.212345	-0.439058	-0.408118	-0.284439	-0.293855	-0.244134	-0.275752	-0.198458	-0.234278	1	0.536095	0.0289662	0.293977	0.442612	0.736609	0.101124	-0.163363	-0.100063	-0.100269	-0.0713245	-0.1624	0.385983	-0.0237227	-0.059013	-0.144246	-0.212177	-0.13968	-0.18571	-0.0349342	-0.022941	0.343639	-0.165305	-0.343452	-0.224369	-0.291035	-0.359616	-0.362595	-0.401599	-0.278312	-0.466345	-0.329701	-0.337375
Truepera	-0.191158	-0.19341	-0.191157	-0.211739	-0.276724	-0.0161559	-0.190792	-0.2028	-0.422251	-0.388911	-0.273505	-0.282505	-0.234704	-0.265101	-0.190792	-0.225303	0.536095	1	0.162491	0.963576	0.860029	0.39946	0.872947	-0.0869635	0.301773	0.257702	0.424078	-0.167358	0.635734	0.748838	-0.081182	0.633844	-0.169709	0.147737	-0.21712	0.770724	0.771917	-0.0517253	-0.172837	-0.330376	-0.215727	-0.279487	-0.344998	-0.348914	-0.386435	-0.268161	-0.449302	-0.318977	-0.324755
{Unknown Family} DS-100	-0.138698	-0.146124	-0.138865	-0.0109866	0.0665857	-0.00393412	-0.1386	-0.148294	-0.306743	-0.186187	-0.198687	-0.205224	-0.1705	-0.192582	-0.1386	-0.16367	0.0289662	0.162491	1	0.153672	0.282227	-0.0482078	0.192149	0.906093	0.837435	0.867942	0.3597	-0.132676	0.21845	0.355564	-0.0891556	0.361187	-0.0320851	0.883489	-0.197198	0.0500536	0.187762	-0.278068	-0.135646	-0.24	-0.156714	-0.202188	-0.247012	-0.253467	-0.280655	-0.1941	-0.327007	-0.229853	-0.235163
{Unknown Genus} Ellin6075	-0.156109	-0.163024	-0.15612	-0.167415	-0.214053	-0.00273075	-0.155823	-0.16519	-0.344858	-0.317642	-0.223375	-0.230725	-0.191686	-0.216511	-0.155823	-0.184008	0.293977	0.963576	0.153672	1	0.833882	0.218643	0.957352	-0.0606323	0.362626	0.311955	0.515829	-0.114256	0.591542	0.853654	-0.0489673	0.760653	-0.103455	0.199474	-0.1871	0.886717	0.883379	-0.132147	-0.119379	-0.269822	-0.176187	-0.228165	-0.281478	-0.284963	-0.31565	-0.219066	-0.367138	-0.260694	-0.26564
{Unknown Family} CCU21	-0.195042	-0.204982	-0.195032	-0.224451	-0.408912	0.373522	-0.194661	-0.207361	-0.430812	-0.394583	-0.27905	-0.288232	-0.239463	-0.270476	-0.194661	-0.22987	0.442612	0.860029	0.282227	0.833882	1	0.339056	0.680865	-0.0705324	0.206522	0.189577	0.551528	0.124686	0.357769	0.539971	0.22482	0.406228	0.12773	0.0884353	-0.237023	0.516893	0.529582	0.0526064	0.116914	-0.337074	-0.220101	-0.285218	-0.351104	-0.355988	-0.393835	-0.27364	-0.458621	-0.318812	-0.325394
{Unknown Family} Iii1-15	-0.20662	-0.186216	-0.206569	-0.253057	-0.353956	0.344646	-0.206178	-0.22014	-0.454144	-0.424117	-0.294356	-0.305285	-0.25363	-0.286478	-0.206178	-0.242432	0.736609	0.39946	-0.0482078	0.218643	0.339056	1	0.142489	-0.178548	-0.0450835	-0.0455419	0.256443	0.25689	0.685948	0.07475	0.310721	-0.0808899	0.212879	-0.129814	-0.248284	0.0600125	0.0593141	0.399773	0.254375	-0.352643	-0.227848	-0.300998	-0.368489	-0.370641	-0.410383	-0.283543	-0.481426	-0.331737	-0.347765
{Unknown Genus} Acidobacteriaceae	-0.136952	-0.142945	-0.136994	-0.121741	-0.0987903	-0.0653394	-0.136733	-0.144638	-0.30261	-0.267041	-0.19601	-0.20246	-0.168203	-0.189987	-0.136733	-0.161465	0.101124	0.872947	0.192149	0.957352	0.680865	0.142489	1	0.0716548	0.51235	0.457023	0.584863	-0.0971033	0.677243	0.960044	-0.0608019	0.893002	-0.0681305	0.34727	-0.177866	0.973091	0.979618	-0.20014	-0.100674	-0.236767	-0.154603	-0.200013	-0.246733	-0.250053	-0.277251	-0.192208	-0.32245	-0.229854	-0.236146
Geothrix	-0.0977305	-0.103	-0.0979191	0.0519556	0.214927	-0.117554	-0.0977325	-0.10466	-0.216296	-0.0954191	-0.140102	-0.144712	-0.120226	-0.135797	-0.0977325	-0.11541	-0.163363	-0.0869635	0.906093	-0.0606323	-0.0705324	-0.178548	0.0716548	1	0.888273	0.915898	0.31778	-0.0940721	0.191749	0.310369	-0.0898963	0.364889	0.0117288	0.958688	-0.14037	0.00455541	0.149209	-0.197581	-0.0932433	-0.169233	-0.110505	-0.142193	-0.173286	-0.17873	-0.198374	-0.136537	-0.230586	-0.162938	-0.171169
{Unknown Family} Solibacterales	-0.148975	-0.154353	-0.149155	-0.0133755	0.146309	-0.121701	-0.148871	-0.158593	-0.329474	-0.209	-0.213313	-0.220432	-0.183135	-0.206853	-0.148871	-0.175799	-0.100063	0.301773	0.837435	0.362626	0.206522	-0.0450835	0.51235	0.888273	1	0.9973	0.556172	-0.0929425	0.521547	0.708516	-0.0791108	0.722842	0.00939606	0.981163	-0.205837	0.454152	0.580188	-0.232386	-0.0933805	-0.257432	-0.167296	-0.216909	-0.265806	-0.271871	-0.301558	-0.208422	-0.350913	-0.248654	-0.259742
{Unknown Genus} PAUC26f	-0.148963	-0.154391	-0.149146	-0.0104997	0.144215	-0.0958163	-0.148862	-0.158696	-0.329453	-0.206144	-0.213397	-0.220419	-0.183123	-0.20684	-0.148862	-0.175788	-0.100269	0.257702	0.867942	0.311955	0.189577	-0.0455419	0.457023	0.915898	0.9973	1	0.546287	-0.0753367	0.487539	0.659812	-0.0606623	0.675344	0.0288174	0.989877	-0.207973	0.391388	0.522588	-0.22127	-0.0758165	-0.257769	-0.168317	-0.217089	-0.266009	-0.272233	-0.302077	-0.208525	-0.351209	-0.24833	-0.259595
{Unknown Family} Acidimicrobiales	-0.208634	-0.218175	-0.208702	-0.175101	-0.272616	0.656475	-0.208305	-0.221708	-0.45997	-0.380199	-0.294694	-0.308436	-0.256248	-0.289434	-0.208305	-0.245482	-0.0713245	0.424078	0.3597	0.515829	0.551528	0.256443	0.584863	0.31778	0.556172	0.546287	1	0.671085	0.492659	0.638418	0.696805	0.545953	0.71219	0.457542	-0.243778	0.518723	0.581096	0.340117	0.668499	-0.3464	-0.197387	-0.297126	-0.360128	-0.36475	-0.399127	-0.284721	-0.478547	-0.324705	-0.344583
{Unknown Genus} C111	-0.0927404	-0.0975567	-0.0927127	-0.125307	-0.316762	0.933297	-0.0925369	-0.0983345	-0.204386	-0.191204	-0.131663	-0.137019	-0.113835	-0.128578	-0.0925369	-0.108452	-0.1624	-0.167358	-0.132676	-0.114256	0.124686	0.25689	-0.0971033	-0.0940721	-0.0929425	-0.0753367	0.671085	1	-0.00567356	-0.0898626	0.991746	-0.167878	0.984673	-0.116839	-0.128995	-0.110374	-0.102916	0.697119	0.999958	-0.159654	-0.102906	-0.134539	-0.166457	-0.168595	-0.186778	-0.129978	-0.217794	-0.137233	-0.157852
Salana	-0.196876	-0.182295	-0.196924	-0.169238	-0.0925169	-0.0236806	-0.196549	-0.20921	-0.434991	-0.371844	-0.281757	-0.291028	-0.241786	-0.2731	-0.196549	-0.2321	0.385983	0.635734	0.21845	0.591542	0.357769	0.685948	0.677243	0.191749	0.521547	0.487539	0.492659	-0.00567356	1	0.713777	0.0176876	0.613588	0.0114189	0.384391	-0.262306	0.654431	0.684329	-0.00243688	-0.00707631	-0.340344	-0.222236	-0.287641	-0.355614	-0.359441	-0.398791	-0.276243	-0.463718	-0.328262	-0.341823
Brevibacterium	-0.0957789	-0.101455	-0.0958707	-0.0905879	0.0135177	-0.107156	-0.142939	-0.155227	-0.281429	-0.215359	-0.200262	-0.174724	-0.128814	-0.154507	-0.0955999	-0.173336	-0.0237227	0.748838	0.355564	0.853654	0.539971	0.07475	0.960044	0.310369	0.708516	0.659812	0.638418	-0.0898626	0.713777	1	-0.0697648	0.952942	-0.0309956	0.566501	-0.200329	0.945092	0.982347	-0.242427	-0.0921667	-0.254057	-0.165969	-0.213647	-0.264322	-0.268436	-0.297846	-0.205502	-0.339705	-0.246864	-0.255848
{Unknown Genus} Cellulomonadaceae	-0.120345	-0.125706	-0.120317	-0.155625	-0.368603	0.957951	-0.120087	-0.128624	-0.265771	-0.245722	-0.172148	-0.177812	-0.147726	-0.166858	-0.120087	-0.141809	-0.059013	-0.081182	-0.0891556	-0.0489673	0.22482	0.310721	-0.0608019	-0.0898963	-0.0791108	-0.0606623	0.696805	0.991746	0.0176876	-0.0697648	1	-0.162428	0.974869	-0.107426	-0.158142	-0.100143	-0.0870392	0.729272	0.990957	-0.207943	-0.135782	-0.176075	-0.216755	-0.219611	-0.243598	-0.168887	-0.283112	-0.182996	-0.204716
Corynebacterium	-0.179949	-0.188583	-0.179981	-0.114618	-0.0326063	-0.217332	-0.17802	-0.150937	-0.314759	-0.288077	-0.201172	-0.264931	-0.220696	-0.248952	-0.179736	-0.150475	-0.144246	0.633844	0.361187	0.760653	0.406228	-0.0808899	0.893002	0.364889	0.722842	0.675344	0.545953	-0.167878	0.613588	0.952942	-0.162428	1	-0.123259	0.602286	-0.156291	0.899266	0.941097	-0.345728	-0.169064	0.0114542	-0.145726	-0.212841	0.00476459	-0.0103523	-0.0682196	-0.00680572	-0.120644	0.00373003	0.0108882
Dietzia	-0.000389364	-0.00532858	-0.000459345	-0.0588254	-0.221359	0.917935	-0.0388783	-0.144032	-0.139091	-0.0872151	-0.166896	-0.0274408	-0.00946202	-0.0180387	-0.000255937	-0.159525	-0.212177	-0.169709	-0.0320851	-0.103455	0.12773	0.212879	-0.0681305	0.0117288	0.00939606	0.0288174	0.71219	0.984673	0.0114189	-0.0309956	0.974869	-0.123259	1	-0.00954146	-0.191283	-0.0851132	-0.065157	0.664456	0.984657	-0.233306	-0.152745	-0.179413	-0.243899	-0.247048	-0.27417	-0.187618	-0.247888	-0.208814	-0.232326
Blastococcus	-0.125111	-0.131031	-0.125303	0.0215125	0.191655	-0.148373	-0.1243	-0.135534	-0.278121	-0.154991	-0.181737	-0.184644	-0.153665	-0.173421	-0.125062	-0.150033	-0.13968	0.147737	0.883489	0.199474	0.0884353	-0.129814	0.34727	0.958688	0.981163	0.989877	0.457542	-0.116839	0.384391	0.566501	-0.107426	0.602286	-0.00954146	1	-0.177471	0.287134	0.423608	-0.235355	-0.116637	-0.219989	-0.143656	-0.18459	-0.226459	-0.232348	-0.257886	-0.177761	-0.297853	-0.212651	-0.222501
{Unknown Genus} Microbacteriaceae	-0.131826	-0.13782	-0.131733	-0.166877	-0.360351	-0.171232	-0.131581	-0.0584503	-0.230772	-0.180144	0.000188949	-0.194832	-0.161866	-0.182829	-0.131581	-0.0696931	-0.18571	-0.21712	-0.197198	-0.1871	-0.237023	-0.248284	-0.177866	-0.14037	-0.205837	-0.207973	-0.243778	-0.128995	-0.262306	-0.200329	-0.158142	-0.156291	-0.191283	-0.177471	1	-0.138088	-0.153659	-0.190393	-0.128709	0.338479	0.987501	0.10774	0.312551	0.331486	0.503147	0.0693671	0.189845	0.167361	0.321406
Leucobacter	-0.0932392	-0.0976004	-0.0932848	-0.0592635	0.000783034	-0.147178	-0.0719293	-0.0787203	-0.190561	-0.171077	-0.116357	-0.123041	-0.109543	-0.119694	-0.0931293	-0.0926944	-0.0349342	0.770724	0.0500536	0.886717	0.516893	0.0600125	0.973091	0.00455541	0.454152	0.391388	0.518723	-0.110374	0.654431	0.945092	-0.100143	0.899266	-0.0851132	0.287134	-0.138088	1	0.987724	-0.223577	-0.112386	-0.166333	-0.117544	-0.115292	-0.177792	-0.182374	-0.202037	-0.145945	-0.212497	-0.171126	-0.169397
Salinibacterium	-0.115161	-0.12064	-0.115221	-0.0834665	-0.0100502	-0.137428	-0.115002	-0.121373	-0.254516	-0.216313	-0.164858	-0.170282	-0.14147	-0.159792	-0.115002	-0.135803	-0.022941	0.771917	0.187762	0.883379	0.529582	0.0593141	0.979618	0.149209	0.580188	0.522588	0.581096	-0.102916	0.684329	0.982347	-0.0870392	0.941097	-0.065157	0.423608	-0.153659	0.987724	1	-0.219718	-0.104931	-0.199137	-0.130031	-0.168072	-0.207371	-0.210311	-0.233442	-0.161612	-0.271296	-0.194633	-0.201567
Kocuria	-0.169631	-0.164386	-0.169828	0.0768903	-0.238353	0.60921	0.13144	-0.208712	-0.23839	-0.183604	-0.274314	-0.0401719	-0.13731	-0.0977997	-0.169573	-0.230103	0.343639	-0.0517253	-0.278068	-0.132147	0.0526064	0.399773	-0.20014	-0.197581	-0.232386	-0.22127	0.340117	0.697119	-0.00243688	-0.242427	0.729272	-0.345728	0.664456	-0.235355	-0.190393	-0.223577	-0.219718	1	0.699213	-0.33619	-0.220323	-0.224014	-0.353603	-0.356348	-0.395549	-0.271202	-0.253527	-0.312599	-0.338544
Sporocytophaga	-0.0913114	-0.0960561	-0.0912842	-0.123616	-0.313448	0.930238	-0.0911103	-0.0976443	-0.20164	-0.188623	-0.130609	-0.134906	-0.11208	-0.126595	-0.0911103	-0.10759	-0.165305	-0.172837	-0.135646	-0.119379	0.116914	0.254375	-0.100674	-0.0932433	-0.0933805	-0.0758165	0.668499	0.999958	-0.00707631	-0.0921667	0.990957	-0.169064	0.984657	-0.116637	-0.128709	-0.112386	-0.104931	0.699213	1	-0.157766	-0.103018	-0.13361	-0.164463	-0.166619	-0.184962	-0.128203	-0.21496	-0.135256	-0.156077
Escherichia	-0.155532	-0.163075	-0.155338	-0.19251	-0.409999	-0.209807	-0.153494	-0.134801	-0.151644	-0.235715	-0.120768	-0.228634	-0.19055	-0.214897	-0.155234	-0.09075	-0.343452	-0.330376	-0.24	-0.269822	-0.337074	-0.352643	-0.236767	-0.169233	-0.257432	-0.257769	-0.3464	-0.159654	-0.340344	-0.254057	-0.207943	0.0114542	-0.233306	-0.219989	0.338479	-0.166333	-0.199137	-0.33619	-0.157766	1	0.259221	-0.116234	0.960359	0.901719	0.804089	0.582156	0.792747	0.826145	0.999057
{Unknown Genus} Streptococcaceae	-0.102992	-0.108072	-0.102922	-0.132323	-0.309346	-0.136999	-0.10279	-0.0642867	-0.183369	-0.131693	0.00367254	-0.1522	-0.126448	-0.142824	-0.10279	-0.0713371	-0.224369	-0.215727	-0.156714	-0.176187	-0.220101	-0.227848	-0.154603	-0.110505	-0.167296	-0.168317	-0.197387	-0.102906	-0.222236	-0.165969	-0.135782	-0.145726	-0.152745	-0.143656	0.987501	-0.117544	-0.130031	-0.220323	-0.103018	0.259221	1	0.109775	0.256644	0.292715	0.48325	0.0792114	0.146435	0.139504	0.244637
Flavobacterium	-0.130123	-0.131864	-0.129722	0.130444	0.52388	-0.177709	0.0730644	0.966902	0.392873	0.199633	0.951334	-0.0507528	-0.112522	-0.0883115	-0.1307	0.955212	-0.291035	-0.279487	-0.202188	-0.228165	-0.285218	-0.300998	-0.200013	-0.142193	-0.216909	-0.217089	-0.297126	-0.134539	-0.287641	-0.213647	-0.176075	-0.212841	-0.179413	-0.18459	0.10774	-0.115292	-0.168072	-0.224014	-0.13361	-0.116234	0.109775	1	-0.109613	-0.0929509	0.0735011	-0.0806051	-0.0409116	-0.115845	-0.123516
Propionibacterium	-0.166592	-0.17448	-0.16632	-0.199028	-0.375311	-0.218487	-0.166298	-0.12449	-0.077676	-0.224787	-0.0958643	-0.246236	-0.204572	-0.231066	-0.166298	-0.0498381	-0.359616	-0.344998	-0.247012	-0.281478	-0.351104	-0.368489	-0.246733	-0.173286	-0.265806	-0.266009	-0.360128	-0.166457	-0.355614	-0.264322	-0.216755	0.00476459	-0.243899	-0.226459	0.312551	-0.177792	-0.207371	-0.353603	-0.164463	0.960359	0.256644	-0.109613	1	0.985697	0.915502	0.783946	0.783631	0.948202	0.969558
{Unknown Genus} Neisseriaceae	-0.166533	-0.174338	-0.166228	-0.196003	-0.348437	-0.22158	-0.166251	-0.114519	-0.0341792	-0.20842	-0.0746889	-0.246167	-0.204515	-0.231001	-0.166251	-0.0260534	-0.362595	-0.348914	-0.253467	-0.284963	-0.355988	-0.370641	-0.250053	-0.17873	-0.271871	-0.272233	-0.36475	-0.168595	-0.359441	-0.268436	-0.219611	-0.0103523	-0.247048	-0.232348	0.331486	-0.182374	-0.210311	-0.356348	-0.166619	0.901719	0.292715	-0.0929509	0.985697	1	0.959189	0.866849	0.749116	0.978942	0.915602
{Unknown Genus} Legionellaceae	-0.184789	-0.193248	-0.184403	-0.206216	-0.294433	-0.245375	-0.184555	0.0186876	0.0100774	-0.186786	0.0737573	-0.273269	-0.227031	-0.256434	-0.184555	0.107088	-0.401599	-0.386435	-0.280655	-0.31565	-0.393835	-0.410383	-0.277251	-0.198374	-0.301558	-0.302077	-0.399127	-0.186778	-0.398791	-0.297846	-0.243598	-0.0682196	-0.27417	-0.257886	0.503147	-0.202037	-0.233442	-0.395549	-0.184962	0.804089	0.48325	0.0735011	0.915502	0.959189	1	0.855709	0.658954	0.923206	0.817052
Staphylococcus	-0.114381	-0.119961	-0.114036	-0.130351	-0.152818	-0.170493	-0.120631	-0.0690006	0.14498	-0.101012	-0.0194544	-0.173611	-0.14202	-0.161634	-0.114213	0.0524707	-0.278312	-0.268161	-0.1941	-0.219066	-0.27364	-0.283543	-0.192208	-0.136537	-0.208422	-0.208525	-0.284721	-0.129978	-0.276243	-0.205502	-0.168887	-0.00680572	-0.187618	-0.177761	0.0693671	-0.145945	-0.161612	-0.271202	-0.128203	0.582156	0.0792114	-0.0806051	0.783946	0.866849	0.855709	1	0.544297	0.938189	0.612209
Streptococcus	-0.124116	-0.124076	-0.124395	0.419569	-0.00941342	-0.28587	0.46256	-0.154595	0.19643	0.147859	-0.142658	0.226999	-0.0141116	0.0957982	-0.124494	-0.107288	-0.466345	-0.449302	-0.327007	-0.367138	-0.458621	-0.481426	-0.32245	-0.230586	-0.350913	-0.351209	-0.478547	-0.217794	-0.463718	-0.339705	-0.283112	-0.120644	-0.247888	-0.297853	0.189845	-0.212497	-0.271296	-0.253527	-0.21496	0.792747	0.146435	-0.0409116	0.783631	0.749116	0.658954	0.544297	1	0.707516	0.792523
Amycolatopsis	-0.154882	-0.162034	-0.154559	-0.177858	-0.290851	-0.184648	-0.154629	-0.109696	0.022914	-0.184598	-0.0736098	-0.228957	-0.190217	-0.214852	-0.154629	-0.00669596	-0.329701	-0.318977	-0.229853	-0.260694	-0.318812	-0.331737	-0.229854	-0.162938	-0.248654	-0.24833	-0.324705	-0.137233	-0.328262	-0.246864	-0.182996	0.00373003	-0.208814	-0.212651	0.167361	-0.171126	-0.194633	-0.312599	-0.135256	0.826145	0.139504	-0.115845	0.948202	0.978942	0.923206	0.938189	0.707516	1	0.847059
{Unknown Genus} Enterobacteriaceae	-0.159887	-0.16759	-0.159681	-0.198512	-0.414574	-0.202203	-0.159582	-0.138005	-0.147602	-0.241429	-0.123703	-0.236291	-0.19631	-0.221735	-0.159582	-0.0894105	-0.337375	-0.324755	-0.235163	-0.26564	-0.325394	-0.347765	-0.236146	-0.171169	-0.259742	-0.259595	-0.344583	-0.157852	-0.341823	-0.255848	-0.204716	0.0108882	-0.232326	-0.222501	0.321406	-0.169397	-0.201567	-0.338544	-0.156077	0.999057	0.244637	-0.123516	0.969558	0.915602	0.817052	0.612209	0.792523	0.847059	1
{Unknown Genus} Micrococcaceae	-0.160799	-0.167522	-0.160338	-0.15221	-0.0713153	-0.173959	-0.16069	0.122088	0.180919	-0.107197	0.166056	-0.237932	-0.197673	-0.223274	-0.16069	0.242725	-0.291836	-0.288206	-0.187404	-0.236921	-0.288765	-0.310317	-0.209252	-0.12274	-0.205515	-0.204539	-0.290277	-0.129195	-0.302702	-0.221061	-0.168874	-0.0352786	-0.195737	-0.169727	0.0914255	-0.160645	-0.175895	-0.279827	-0.127439	0.492529	0.106697	0.108011	0.710173	0.807248	0.842823	0.975501	0.445439	0.881685	0.522822
{Unknown Genus} Bacillaceae	-0.144975	-0.151844	-0.144739	-0.174627	-0.33154	-0.192877	-0.144715	-0.115934	-0.0674233	-0.208359	-0.108998	-0.214279	-0.178022	-0.201078	-0.144715	-0.0490791	-0.310696	-0.301189	-0.220628	-0.246543	-0.307923	-0.322738	-0.217204	-0.155576	-0.236802	-0.236936	-0.325252	-0.147117	-0.312841	-0.233648	-0.190513	0.0413374	-0.215033	-0.20214	0.0959622	-0.153409	-0.182963	-0.305358	-0.145028	0.956979	0.0237655	-0.141873	0.96561	0.923115	0.791719	0.714927	0.786164	0.905445	0.965869
{Unknown Genus} Carnobacteriaceae	-0.132483	-0.137154	-0.131831	-0.0735427	0.407557	-0.175976	-0.132805	0.869617	0.416878	0.0914413	0.873749	-0.196643	-0.163371	-0.184529	-0.132805	0.924783	-0.288944	-0.27834	-0.202472	-0.227383	-0.283787	-0.297313	-0.199646	-0.142768	-0.217393	-0.21739	-0.301072	-0.133344	-0.286939	-0.214376	-0.174251	-0.137641	-0.196251	-0.185578	-0.068285	-0.126718	-0.167976	-0.283091	-0.132032	0.0585673	-0.056439	0.829673	0.187966	0.252328	0.377952	0.417036	0.0494721	0.309225	0.0730238
{Unknown Family} Clostridiales	-0.141904	-0.147069	-0.141245	-0.0875976	0.363318	-0.189508	-0.142187	0.819298	0.405752	0.0684392	0.824395	-0.210536	-0.174912	-0.197565	-0.142187	0.884285	-0.30877	-0.297714	-0.216778	-0.243301	-0.303923	-0.318483	-0.213733	-0.152859	-0.232819	-0.23282	-0.323718	-0.144021	-0.307404	-0.229577	-0.187645	-0.123793	-0.211286	-0.198687	-0.0833503	-0.137622	-0.179841	-0.303438	-0.1425	0.157083	-0.0777305	0.773155	0.292612	0.354178	0.457259	0.50859	0.135858	0.415656	0.173708
Methylobacterium	0.435982	0.431648	0.436004	-0.163877	-0.0880584	-0.175948	-0.117768	-0.127972	0.179592	0.244499	-0.0661708	0.257686	0.405345	0.352411	0.436151	-0.14619	-0.28823	-0.277111	-0.201236	-0.226363	-0.282291	-0.299689	-0.198905	-0.142377	-0.216827	-0.216783	-0.302974	-0.134806	-0.286174	-0.18701	-0.17479	-0.0371337	-0.125191	-0.184014	-0.0341202	-0.12929	-0.16755	-0.266326	-0.132759	0.673799	-0.118282	-0.17467	0.519668	0.398803	0.225458	0.0618001	0.515803	0.330674	0.659466
Sphingobacterium	-0.139505	-0.145652	-0.139184	-0.141972	-0.172849	-0.175164	-0.139309	-0.0903033	0.0828565	-0.150584	-0.0650645	-0.206274	-0.171372	-0.193567	-0.139309	0.0239384	-0.27873	-0.240822	-0.136678	-0.188217	-0.254698	-0.282698	-0.151326	-0.0744371	-0.136063	-0.136552	-0.243729	-0.131319	-0.234729	-0.151891	-0.16822	0.0829896	-0.183851	-0.107612	-0.0674608	-0.106208	-0.116005	-0.278794	-0.129324	0.682365	-0.0811861	-0.136331	0.842062	0.888714	0.812823	0.96485	0.606674	0.96203	0.71028
{Unknown Genus} Campylobacteraceae	-0.13254	-0.137525	-0.131938	-0.0910386	0.257119	-0.175731	-0.132711	0.568927	0.385146	0.0381113	0.593648	-0.196504	-0.163255	-0.184398	-0.132711	0.667976	-0.288937	-0.2781	-0.200865	-0.227125	-0.283292	-0.295372	-0.19926	-0.141387	-0.216066	-0.215989	-0.300236	-0.133629	-0.28626	-0.213696	-0.174226	-0.0902801	-0.196027	-0.184207	-0.0945551	-0.136827	-0.167606	-0.283654	-0.132048	0.208697	-0.0699383	0.525748	0.414907	0.511944	0.59735	0.75257	0.214316	0.607264	0.236031
Arcobacter	-0.170695	-0.167481	-0.170698	0.556556	0.557741	-0.231622	0.528289	0.464138	0.580311	0.34225	0.462202	0.236373	-0.0452567	0.0820809	-0.171521	0.538652	-0.378173	-0.359991	-0.264258	-0.292767	-0.368563	-0.388705	-0.256012	-0.186598	-0.2819	-0.282192	-0.392729	-0.176425	-0.371676	-0.27281	-0.22935	-0.194019	-0.195736	-0.23935	-0.166646	-0.158714	-0.21454	-0.162451	-0.174171	0.0639931	-0.128139	0.536187	0.225874	0.306277	0.372527	0.53644	0.46385	0.392481	0.082337
{Unknown Family} Fusobacteriales	-0.138699	-0.143299	-0.138045	-0.0815301	0.38466	-0.180217	-0.138989	0.816198	0.411735	0.0739986	0.822284	-0.2058	-0.170978	-0.193121	-0.138989	0.882389	-0.285273	-0.257043	-0.200232	-0.204567	-0.270849	-0.286942	-0.174184	-0.142092	-0.204466	-0.206027	-0.288442	-0.137121	-0.26257	-0.189399	-0.177676	-0.102899	-0.200011	-0.177454	-0.0988782	-0.10279	-0.142257	-0.290625	-0.135788	0.0826048	-0.0829768	0.769732	0.232483	0.305194	0.420224	0.496797	0.0755162	0.375572	0.100597
Rhodococcus	0.975345	0.977163	0.975165	0.092809	0.470398	-0.155363	0.127893	-0.108972	0.760128	0.881837	0.0603963	0.850217	0.998894	0.967003	0.975119	-0.126729	-0.246317	-0.201701	-0.17095	-0.153422	-0.21734	-0.252288	-0.126489	-0.122603	-0.165942	-0.168729	-0.234869	-0.118372	-0.215314	-0.0886364	-0.151896	-0.182067	-0.0137288	-0.143787	-0.167929	-0.0665028	-0.0991967	-0.151129	-0.116704	-0.195835	-0.132173	-0.11146	-0.210033	-0.210151	-0.232677	-0.146106	-0.0300882	-0.195253	-0.201651
Aurantimicrobium	0.319433	0.330317	0.318648	0.887474	0.61285	-0.164404	0.915062	-0.130112	0.63299	0.763828	-0.0891499	0.889564	0.533048	0.715639	0.318456	-0.145663	-0.269282	-0.25888	-0.188063	-0.211431	-0.264129	-0.279756	-0.185529	-0.13261	-0.201999	-0.201987	-0.282643	-0.125561	-0.266691	-0.174778	-0.162943	-0.242245	-0.0371111	-0.168968	-0.178539	-0.106185	-0.156043	0.0564392	-0.123625	-0.208976	-0.139473	0.0166162	-0.225645	-0.225581	-0.250417	-0.161081	0.389882	-0.209811	-0.216532
Arthrobacter	0.12138	0.132587	0.120557	0.956363	0.566934	-0.120158	0.977154	-0.112678	0.51659	0.633195	-0.109022	0.778549	0.350976	0.559511	0.120355	-0.126756	-0.250644	-0.234904	-0.161143	-0.189288	-0.229773	-0.248186	-0.164163	-0.110563	-0.172406	-0.171741	-0.227262	-0.0838892	-0.237571	-0.159092	-0.117494	-0.214905	-0.00939469	-0.14315	-0.168099	-0.0910614	-0.137361	0.110806	-0.082183	-0.197718	-0.131826	0.0476406	-0.213679	-0.213956	-0.236057	-0.154978	0.423261	-0.198604	-0.204774
Glutamicibacter	0.994087	0.994839	0.993996	-0.0154467	0.413133	-0.134982	0.018794	-0.103368	0.725083	0.838313	0.0721718	0.788481	0.991785	0.93462	0.993975	-0.119596	-0.221091	-0.212551	-0.154407	-0.173594	-0.216861	-0.229691	-0.152327	-0.108878	-0.165849	-0.165839	-0.232061	-0.10309	-0.218965	-0.111713	-0.133783	-0.200045	-0.00453609	-0.139241	-0.146588	-0.101417	-0.128117	-0.155781	-0.101501	-0.172746	-0.114513	-0.123178	-0.185263	-0.185211	-0.205603	-0.127945	-0.0740783	-0.172263	-0.177781
Nesterenkonia	-0.176842	-0.170326	-0.177447	0.809454	0.258037	-0.236757	0.840952	-0.162021	0.325473	0.322613	-0.164793	0.450677	0.0227165	0.219533	-0.177638	-0.122856	-0.387606	-0.372813	-0.270828	-0.304481	-0.380371	-0.399029	-0.26718	-0.190972	-0.290622	-0.29088	-0.395678	-0.180367	-0.384061	-0.283231	-0.234654	-0.183177	-0.174135	-0.245693	0.122211	-0.170037	-0.224716	-0.0760896	-0.178032	0.330565	0.133653	0.0221371	0.37148	0.38755	0.367673	0.360748	0.824013	0.380366	0.332114
Pseudarthrobacter	0.969791	0.972134	0.969589	0.119869	0.475628	-0.149983	0.15578	-0.115493	0.767842	0.892586	0.0534218	0.865405	0.999956	0.974574	0.96954	-0.132887	-0.245662	-0.236173	-0.171567	-0.192885	-0.240961	-0.255217	-0.169255	-0.120978	-0.184281	-0.184269	-0.257851	-0.114547	-0.243299	-0.129982	-0.14865	-0.222064	-0.0098161	-0.154621	-0.162878	-0.110066	-0.142355	-0.135871	-0.112781	-0.191729	-0.127239	-0.111671	-0.205852	-0.205794	-0.228452	-0.142957	-0.00971783	-0.191408	-0.197539
Atopococcus	0.0463895	0.058013	0.0455624	0.971054	0.542056	-0.138088	0.99071	-0.110334	0.469393	0.577527	-0.11896	0.729552	0.279693	0.495851	0.0453603	-0.122347	-0.226178	-0.217442	-0.15796	-0.177588	-0.22185	-0.234976	-0.155832	-0.111384	-0.169665	-0.169655	-0.237401	-0.105462	-0.224003	-0.15644	-0.136861	-0.20312	-0.0390347	-0.141766	-0.149961	-0.0848712	-0.131065	0.108694	-0.103836	-0.175171	-0.117147	0.0554452	-0.189526	-0.189473	-0.210333	-0.136604	0.447005	-0.176227	-0.181872
Carnobacterium	-0.102132	-0.0911607	-0.102901	0.978264	0.524342	-0.148255	0.989512	0.00693053	0.404026	0.483166	-0.021073	0.612835	0.131845	0.356902	-0.103197	-0.00640921	-0.244829	-0.236088	-0.172087	-0.192942	-0.240457	-0.254124	-0.16956	-0.12134	-0.184606	-0.184673	-0.252843	-0.112356	-0.243639	-0.177797	-0.146595	-0.214004	-0.0669789	-0.154901	-0.040815	-0.0932056	-0.142739	0.0913497	-0.110853	-0.152756	-0.0111564	0.192979	-0.167503	-0.163734	-0.147935	-0.13554	0.456535	-0.167837	-0.161178
Lactococcus	-0.0496385	-0.038293	-0.0504229	0.982305	0.53727	-0.144018	0.995979	-0.0556342	0.446818	0.518765	-0.0774402	0.658322	0.185532	0.408779	-0.0506909	-0.0584912	-0.235017	-0.226349	-0.164742	-0.184958	-0.231045	-0.24442	-0.162446	-0.116167	-0.176937	-0.176935	-0.24723	-0.109945	-0.233615	-0.167885	-0.142628	-0.197775	-0.0561089	-0.148108	-0.145382	-0.0893362	-0.136676	0.100763	-0.108294	-0.146427	-0.112827	0.111729	-0.143251	-0.135225	-0.147062	-0.0672125	0.478754	-0.115487	-0.150648
Blautia	-0.0843111	-0.0729339	-0.085092	0.985546	0.532097	-0.138508	0.997021	-0.0362675	0.422989	0.492878	-0.0658137	0.632002	0.151332	0.376948	-0.0853694	-0.0412454	-0.225754	-0.217548	-0.15844	-0.177797	-0.222097	-0.235102	-0.156206	-0.111723	-0.170167	-0.170165	-0.237885	-0.105729	-0.224676	-0.163042	-0.137135	-0.192815	-0.0550356	-0.142404	-0.142269	-0.0845422	-0.131441	0.10804	-0.104151	-0.150357	-0.111679	0.131607	-0.151574	-0.145766	-0.155558	-0.0838168	0.471517	-0.128302	-0.155144
Hypnocyclicus	-0.0874423	-0.0757817	-0.088267	0.984734	0.492678	-0.121489	0.999997	-0.0976772	0.376976	0.471094	-0.130137	0.63167	0.148958	0.375424	-0.0884686	-0.10764	-0.19899	-0.191304	-0.138972	-0.15624	-0.195182	-0.20673	-0.1371	-0.0979946	-0.14927	-0.149261	-0.208864	-0.092785	-0.197076	-0.143206	-0.120409	-0.178502	-0.0388875	-0.124635	-0.131934	-0.0721744	-0.11531	0.131051	-0.0913546	-0.15391	-0.103066	0.0727589	-0.166744	-0.166697	-0.18505	-0.120939	0.462356	-0.155043	-0.16001
Hydrogenophaga	-0.0825022	-0.0710127	-0.083327	0.982299	0.485544	-0.0872833	0.999207	-0.103127	0.378795	0.472852	-0.134957	0.634973	0.153682	0.379668	-0.0835243	-0.112712	-0.209861	-0.202294	-0.147346	-0.16435	-0.194793	-0.201082	-0.144042	-0.103792	-0.156176	-0.155472	-0.186873	-0.0551873	-0.201595	-0.14951	-0.08377	-0.187694	-0.00109349	-0.13196	-0.139401	-0.0786499	-0.121942	0.156181	-0.0537242	-0.159629	-0.108849	0.0660515	-0.171043	-0.170239	-0.189518	-0.120295	0.457529	-0.156331	-0.165461
Rhodoferax	-0.167714	-0.1641	-0.16775	0.582152	0.665572	-0.206655	0.542008	0.757254	0.528039	0.387775	0.734223	0.248195	-0.0391938	0.091001	-0.168688	0.754987	-0.372853	-0.356861	-0.254385	-0.290577	-0.35706	-0.37749	-0.254635	-0.178729	-0.27386	-0.273523	-0.364093	-0.152254	-0.364923	-0.269781	-0.204433	-0.273597	-0.168825	-0.23195	0.0452696	-0.148629	-0.214536	-0.137916	-0.150662	-0.138264	0.0665497	0.871249	-0.113532	-0.0864015	0.0517103	-0.0304214	0.228277	-0.0920587	-0.144069
Acinetobacter	-0.0687771	-0.0593036	-0.0693238	0.923286	0.682906	-0.195841	0.915098	0.296157	0.570329	0.554194	0.272357	0.586645	0.147267	0.353826	-0.0699282	0.294247	-0.323242	-0.310844	-0.225739	-0.253892	-0.316174	-0.334782	-0.223122	-0.159767	-0.243221	-0.243154	-0.337833	-0.149333	-0.320844	-0.232322	-0.194505	-0.248916	-0.115622	-0.204862	-0.150204	-0.12537	-0.188009	0.00271028	-0.147389	-0.14851	-0.122396	0.445351	-0.138804	-0.127448	-0.0945419	-0.0518943	0.439722	-0.10746	-0.153166
Pseudomonas	0.969443	0.968123	0.969562	-0.103515	0.477818	-0.174434	-0.0842966	0.144985	0.785537	0.830254	0.322579	0.697013	0.942874	0.864446	0.969315	0.131678	-0.286098	-0.275075	-0.199822	-0.224656	-0.280536	-0.296581	-0.197161	-0.14095	-0.21463	-0.214666	-0.297938	-0.132896	-0.283405	-0.159876	-0.172909	-0.233045	-0.054417	-0.181108	-0.101315	-0.129714	-0.165857	-0.241307	-0.131142	-0.148498	-0.0731738	0.112856	-0.1522	-0.146615	-0.126477	-0.0920161	-0.106151	-0.139061	-0.153651
[truncated: 24 more columns]

## Sheet: correlation_ARGs vs antibiotics
	TEM	CTX-M	CTX-M3	mecA	ereA	ermB	strA	tetK	sul III	cefoxitin	ciprofloxacin	doxyxcycline	enrofloxacin	erythromycin	clindamycin	linezolid	ofloxacin	oxytetracycline	sulfamethoxazole	tetracycline	trimethoprim	vancomycin	tylosin
TEM	1	0.345646	0.51797	0.235441	0.805053	0.706762	0.664854	0.264317	0.558744	-0.383571	0.430959	0.235441	0.24786	0.847453	0.622239	0.462297	0.375397	0.567302	0.737493	0.235441	0.466146	0.288258	0.278027
CTX-M	0.345646	1	0.196267	-0.274774	0.534609	0.589168	0.448665	0.627119	0.291111	0.18046	0.13554	0.196267	0.180349	0.236629	0.238001	0.18889	0.144716	0.238358	0.278522	0.196267	0.218691	0.160818	0.146611
CTX-M3	0.51797	0.196267	1	-0.0909091	0.447834	0.596962	0.427859	0.274774	-0.13484	-0.160955	0.107381	-0.0909091	-0.0988302	0.245673	0.120393	-0.0231286	-0.0590078	0.976025	0.0839808	-0.0909091	-0.00896942	-0.10805	-0.107353
mecA	0.235441	-0.274774	-0.0909091	1	-0.184402	-0.170561	-0.0611227	-0.196267	-0.13484	-0.160955	0.252152	-0.0909091	-0.0375966	0.349998	0.0854557	-0.0293073	0.19203	-0.110405	-0.0372275	-0.0909091	0.0707436	0.0597517	0.0898652
ereA	0.805053	0.534609	0.447834	-0.184402	1	0.914347	0.797033	0.557358	0.664245	-0.102688	0.163085	0.131716	0.122852	0.712488	0.495937	0.388928	0.162276	0.474784	0.839018	0.131716	0.322065	0.126781	0.0983916
ermB	0.706762	0.589168	0.596962	-0.170561	0.914347	1	0.688059	0.73646	0.316228	0.0602677	-0.0903904	-0.170561	-0.18042	0.49463	0.188995	0.050984	-0.135917	0.557233	0.555374	-0.170561	0.00590816	-0.17983	-0.201411
strA	0.664854	0.448665	0.427859	-0.0611227	0.797033	0.688059	1	0.607017	0.634618	-0.00711626	0.489574	0.427859	0.427263	0.709411	0.656181	0.554252	0.468013	0.519617	0.698906	0.427859	0.564443	0.433317	0.41685
tetK	0.264317	0.627119	0.274774	-0.196267	0.557358	0.73646	0.607017	1	0.0582223	0.319456	-0.19805	-0.196267	-0.205543	0.134978	-0.0551139	-0.139983	-0.211621	0.230749	0.165164	-0.196267	-0.12999	-0.219225	-0.231768
sul III	0.558744	0.291111	-0.13484	-0.13484	0.664245	0.316228	0.634618	0.0582223	1	-0.238734	0.572959	0.6742	0.671066	0.758059	0.834373	0.845874	0.67098	0.0130696	0.933359	0.6742	0.782356	0.676874	0.649887
cefoxitin	-0.383571	0.18046	-0.160955	-0.160955	-0.102688	0.0602677	-0.00711626	0.319456	-0.238734	1	-0.25055	-0.160955	-0.170815	-0.296053	-0.288866	-0.251253	-0.226979	-0.195473	-0.290831	-0.160955	-0.242285	-0.191302	-0.190068
ciprofloxacin	0.430959	0.13554	0.107381	0.252152	0.163085	-0.0903904	0.489574	-0.19805	0.572959	-0.25055	1	0.914091	0.930107	0.669801	0.908439	0.885648	0.980578	0.306728	0.428489	0.914091	0.950621	0.953142	0.959763
doxyxcycline	0.235441	0.196267	-0.0909091	-0.0909091	0.131716	-0.170561	0.427859	-0.196267	0.6742	-0.160955	0.914091	1	0.998537	0.503752	0.878565	0.931651	0.955673	0.128028	0.436901	1	0.958146	0.988212	0.98366
enrofloxacin	0.24786	0.180349	-0.0988302	-0.0375966	0.122852	-0.18042	0.427263	-0.205543	0.671066	-0.170815	0.930107	0.998537	1	0.525036	0.886818	0.934522	0.969229	0.11982	0.438234	0.998537	0.965492	0.99486	0.991835
erythromycin	0.847453	0.236629	0.245673	0.349998	0.712488	0.49463	0.709411	0.134978	0.758059	-0.296053	0.669801	0.503752	0.525036	1	0.833687	0.728467	0.658366	0.354766	0.845906	0.503752	0.717072	0.57552	0.567074
clindamycin	0.622239	0.238001	0.120393	0.0854557	0.495937	0.188995	0.656181	-0.0551139	0.834373	-0.288866	0.908439	0.878565	0.886818	0.833687	1	0.975319	0.925034	0.311922	0.748362	0.878565	0.972829	0.903372	0.894098
linezolid	0.462297	0.18889	-0.0231286	-0.0293073	0.388928	0.050984	0.554252	-0.139983	0.845874	-0.251253	0.885648	0.931651	0.934522	0.728467	0.975319	1	0.931717	0.180592	0.701784	0.931651	0.977364	0.937945	0.926442
ofloxacin	0.375397	0.144716	-0.0590078	0.19203	0.162276	-0.135917	0.468013	-0.211621	0.67098	-0.226979	0.980578	0.955673	0.969229	0.658366	0.925034	0.931717	1	0.15011	0.488448	0.955673	0.980681	0.988381	0.990479
oxytetracycline	0.567302	0.238358	0.976025	-0.110405	0.474784	0.557233	0.519617	0.230749	0.0130696	-0.195473	0.306728	0.128028	0.11982	0.354766	0.311922	0.180592	0.15011	1	0.179127	0.128028	0.200484	0.108382	0.108081
sulfamethoxazole	0.737493	0.278522	0.0839808	-0.0372275	0.839018	0.555374	0.698906	0.165164	0.933359	-0.290831	0.428489	0.436901	0.438234	0.845906	0.748362	0.701784	0.488448	0.179127	1	0.436901	0.621342	0.457822	0.430212
tetracycline	0.235441	0.196267	-0.0909091	-0.0909091	0.131716	-0.170561	0.427859	-0.196267	0.6742	-0.160955	0.914091	1	0.998537	0.503752	0.878565	0.931651	0.955673	0.128028	0.436901	1	0.958146	0.988212	0.98366
trimethoprim	0.466146	0.218691	-0.00896942	0.0707436	0.322065	0.00590816	0.564443	-0.12999	0.782356	-0.242285	0.950621	0.958146	0.965492	0.717072	0.972829	0.977364	0.980681	0.200484	0.621342	0.958146	1	0.976616	0.971027
vancomycin	0.288258	0.160818	-0.10805	0.0597517	0.126781	-0.17983	0.433317	-0.219225	0.676874	-0.191302	0.953142	0.988212	0.99486	0.57552	0.903372	0.937945	0.988381	0.108382	0.457822	0.988212	0.976616	1	0.999108
tylosin	0.278027	0.146611	-0.107353	0.0898652	0.0983916	-0.201411	0.41685	-0.231768	0.649887	-0.190068	0.959763	0.98366	0.991835	0.567074	0.894098	0.926442	0.990479	0.108081	0.430212	0.98366	0.971027	0.999108	1

## Sheet: Analysis of variance
Variable	Analysis of variance, marked effects are significant at p < 0.05000
	df	MS	F	p
E. coli	19	2.79311e+09	5.24983	0.000820987		Site	Least Significant Difference; Variable: E. coli, marked differences are significant at p < .05000
Staphylococci	19	1.65093e+07	1.09585	0.414242			BDZW	BDZS	RW	RS	B3W	B3S	BDFW	BDFR	BDFS	B1W	B1S	B1R
Salmonella	19	3.55337e+07	0.805277	0.635002		BDZW		1.89165e-05	1.9055e-05	1.88543e-05	7.00971e-05	6.97146e-05	6.97162e-05	6.97146e-05	6.97162e-05	1.89479e-05	8.13581e-06	6.97597e-05
E. faecalis	19	2.35664e+10	0.782403	0.654236		BDZS	1.89165e-05		0.997348	0.998802	0.999442	0.997508	0.997516	0.997508	0.997516	0.999398	0.997022	0.997737
sum of genes	19	1.65789	4.56626	0.00189824		RW	1.9055e-05	0.997348		0.99615	0.99707	0.995136	0.995144	0.995136	0.995144	0.99795	0.994186	0.995365
cefoxitin	19	2857.44	1.217	0.34045		RS	1.88543e-05	0.998802	0.99615		0.999486	0.99858	0.998588	0.99858	0.998588	0.998199	0.998303	0.998808
ciprofloxacin	19	1603.63	0.682586	0.738611		B3W	7.00971e-05	0.999442	0.99707	0.999486		0.998234	0.998242	0.998234	0.998242	0.998904	0.997961	0.998443
doxycycline	19	1471.38	0.780059	0.656214		B3S	6.97146e-05	0.997508	0.995136	0.99858	0.998234		0.999993	1	0.999993	0.99697	1	0.999791
enrofloxacin	19	124258	0.766375	0.667776		BDFW	6.97162e-05	0.997516	0.995144	0.998588	0.998242	0.999993		0.999993	1	0.996978	0.999991	0.999799
erythromycin	19	0.058493	0.657214	0.75978		BDFR	6.97146e-05	0.997508	0.995136	0.99858	0.998234	1	0.999993		0.999993	0.99697	1	0.999791
clindamycin	19	406.588	0.832868	0.611999		BDFS	6.97162e-05	0.997516	0.995144	0.998588	0.998242	0.999993	1	0.999993		0.996978	0.999991	0.999799
linezolid	19	46.6838	0.66933	0.749702		B1W	1.89479e-05	0.999398	0.99795	0.998199	0.998904	0.99697	0.996978	0.99697	0.996978		0.996378	0.997198
ofloxacin	19	3171.26	0.705575	0.719256		B1S	8.13581e-06	0.997022	0.994186	0.998303	0.997961	1	0.999991	1	0.999991	0.996378		0.999759
oxytetracycline	19	1246.04	0.74506	0.685827		B1R	6.97597e-05	0.997737	0.995365	0.998808	0.998443	0.999791	0.999799	0.999791	0.999799	0.997198	0.999759
sulfamethoxazole	19	124.135	2.64894	0.0300998
tetracycline	19	26.9304	0.780059	0.656214
trimethoprim	19	483.158	0.716046	0.710404		Site	Least Significant Difference; Variable: sum of genes, marked differences are significant at p < .05000
vancomycin	19	6583.01	0.749496	0.682068			BDZW	BDZS	RW	RS	B3W	B3S	BDFW	BDFR	BDFS	B1W	B1S	B1R
tylosin	19	1044.16	0.750799	0.680964		BDZW		0.754653	0.0388263	0.00246316	0.00156663	0.00410817	0.00156663	0.00156663	0.00156663	0.07239	9.61792e-05	0.010563
						BDZS	0.754653		0.07239	0.00503473	0.00298361	0.00773412	0.00298361	0.00298361	0.00298361	0.129398	0.00020643	0.0194634
						RW	0.0388263	0.07239		0.220028	0.105149	0.217281	0.105149	0.105149	0.105149	0.754653	0.0198868	0.405492
						RS	0.00246316	0.00503473	0.220028		0.577232	0.888735	0.577232	0.577232	0.577232	0.129398	0.250111	0.779792
						B3W	0.00156663	0.00298361	0.105149	0.577232		0.702095	1	1	1	0.0617576	0.65894	0.446931
						B3S	0.00410817	0.00773412	0.217281	0.888735	0.702095		0.702095	0.702095	0.702095	0.135322	0.381054	0.702095
						BDFW	0.00156663	0.00298361	0.105149	0.577232	1	0.702095		1	1	0.0617576	0.65894	0.446931
						BDFR	0.00156663	0.00298361	0.105149	0.577232	1	0.702095	1		1	0.0617576	0.65894	0.446931
						BDFS	0.00156663	0.00298361	0.105149	0.577232	1	0.702095	1	1		0.0617576	0.65894	0.446931
						B1W	0.07239	0.129398	0.754653	0.129398	0.0617576	0.135322	0.0617576	0.0617576	0.0617576		0.00956725	0.270753
						B1S	9.61792e-05	0.00020643	0.0198868	0.250111	0.65894	0.381054	0.65894	0.65894	0.65894	0.00956725		0.194402
						B1R	0.010563	0.0194634	0.405492	0.779792	0.446931	0.702095	0.446931	0.446931	0.446931	0.270753	0.194402
						Site	Least Significant Difference; Variable: sulfamethoxazole, marked differences are significant at p < .05000
							BDZW	BDZS	RW	RS	B3W	B3S	BDFW	BDFR	BDFS	B1W	B1S	B1R
						BDZW		0.0121356	0.164501	0.00442988	0.00469061	0.00337943	0.00337943	0.00337943	0.00337943	0.00137741	0.00115979	0.00337943
						BDZS	0.0121356		0.200458	0.653901	0.47867	0.396007	0.396007	0.396007	0.396007	0.343791	0.403278	0.396007
						RW	0.164501	0.200458		0.090767	0.0714848	0.0539222	0.0539222	0.0539222	0.0539222	0.0331402	0.0348405	0.0539222
						RS	0.00442988	0.653901	0.090767		0.755994	0.650043	0.650043	0.650043	0.650043	0.612221	0.717017	0.650043
						B3W	0.00469061	0.47867	0.0714848	0.755994		0.895577	0.895577	0.895577	0.895577	0.885681	0.993804	0.895577
						B3S	0.00337943	0.396007	0.0539222	0.650043	0.895577		1	1	1	1	0.873431	1
						BDFW	0.00337943	0.396007	0.0539222	0.650043	0.895577	1		1	1	1	0.873431	1
						BDFR	0.00337943	0.396007	0.0539222	0.650043	0.895577	1	1		1	1	0.873431	1
						BDFS	0.00337943	0.396007	0.0539222	0.650043	0.895577	1	1	1		1	0.873431	1
						B1W	0.00137741	0.343791	0.0331402	0.612221	0.885681	1	1	1	1		0.85667	1
						B1S	0.00115979	0.403278	0.0348405	0.717017	0.993804	0.873431	0.873431	0.873431	0.873431	0.85667		0.873431
						B1R	0.00337943	0.396007	0.0539222	0.650043	0.895577	1	1	1	1	1	0.873431
